# Supplementary material for: Analysis of Differentially Expressed MicroRNAs in Serum and Lung Tissues from Individuals with Severe Asthma Treated with Oral Glucocorticoids
Source: Int J Mol Sci. 2023 Jan 13;24(2):1611. doi: 10.3390/ijms24021611 (PMC9864670; doi:10.3390/ijms24021611)
Supplement: Supplementary file 1 [file ijms-24-01611-s001.zip]

Archive with 1 entries (1 files):
- ijms-2138665-supplementary.pdf
